# Supplementary material for: Dosimetric Study of Biaxially Rotational Dynamic Radiation Therapy for Hippocampal-Sparing Whole Brain Irradiation
Source: Cancers (Basel). 2025 Jun 11;17(12):1949. doi: 10.3390/cancers17121949 (PMC12190859; doi:10.3390/cancers17121949)
Supplement: Supplementary file 1 [file cancers-17-01949-s001.zip]

Archive with 1 entries (1 files):
- cancers-3664221-supplementary.pdf
